# Supplementary material for: Elevated fecal calprotectin is associated with gut microbial dysbiosis, altered serum markers and clinical outcomes in older individuals
Source: Sci Rep. 2024 Jun 12;14:13513. doi: 10.1038/s41598-024-63893-0 (PMC11169261; doi:10.1038/s41598-024-63893-0)
Supplement: Supplementary file 2 — Supplementary Tables. [file 41598_2024_63893_MOESM2_ESM.xlsx]

## Sheet: Variables
*Indicates variables investigated as potential confounder	Supporting material: metadata variables of the TREND study, definitions and descriptive statistics
	Demographic/physiological		definition/assessment	variable type	name	descriptive statistics (numerical: mean±SD, range; categorical: frequencies)
*	Female sex			Binary (0=no, 1=yes)	sex	0 (387), 1 (348)
*	Age		[years]	Numerical	age	68.7±6.3, 53-86
*	Body mass index		[kg/m²]	Numerical	BMI	26.7±4.4, 17.7-60.3
	Education		years of education	Numerical	edu	14.4±2.7, 9-22
*	Height		[m]	Numerical	Height.E1.1.C1	169.9±8.6, 146-200
	Education level		ISCED criteria level 1-6	Ordinal categorical	ISCED_cat	3.9±1.1, 2-6
	Lifestyle		definition/assessment	variable	name	descriptive statistics (numerical: mean±SD, range; categorical: frequencies)
*	Carbohydrate-rich food consumption		0-3; 4+	Binary (0=no, 1=yes)	Carbohydrate_groups	0 (349), 1 (367)
*	Current non-smoker		Groups: 0=current smoker; 1=never/former-smoker	Binary (0=no, 1=yes)	non_smoker	0 (336), 1 (399)
*	Dark bread preferred		0, 1 (dark bread preferred)	Binary (0=no, 1=yes)	Brot_dunkel	0 (405), 1 (323)
*	Dietary supplement			Binary (0=no, 1=yes)	nahrungsergaenzung_jn	0 (540), 1 (190)
*	Known occupational pesticide exposure			Binary (0=no/unknown, 1=yes)	pesticides_no_NA	0 (724), 1 (11)
*	Known occupational solvents exposure			Binary (0=no/unknown, 1=yes)	solvents_no_NA	0 (653), 1 (82)
*	Physically inactive		>=1 hr/week (0); <1 hr/week (1)	Binary (0=no, 1=yes)	sport_freq_jn	0 (591), 1 (142)
	Physical inactivity		>4 hrs/week (1) ; 2-4 hrs/week (2); 1-2 hrs/week (3); <1 hrs/week (4); No activity (5)	Ordinal categorical	sport_freq	2.5±1.3, 1-5
*	Protein-rich food consumption		0-3; 4+	Binary (0=no, 1=yes)	protein_groups	0 (320), 1 (406)
*	Omnivore or vegetarian/vegan			Binary (0=omni, 1=veg)	Omni_Vege_Vega	0 (695), 1 (24)
*	Exhaustion from walking stairs		Are you out of breath and sweat when you walk 3 levels of stairs? 0 = no, 1= yes, 2 = I do not make 3 levels.	Nominal categorical	sport_treppensteigen	0 (9), 1 (218), 2 (503)
*	Omnivore, vegetarian or vegan		Groups: 0, 1, 2	Nominal categorical	Onmi_Veg	0 (695), 1 (21), 2 (3)
*	Current smoking		Groups: 0 (never/former smoker), 1 (current smoker)	Nominal categorical	non_smoker	0 (399),1 (336)
	Smoking status		Groups: 0=current smoker, 1=former smoker, 2=never smoker	Nominal categorical	smoking_status	0 (336), 1 (349), 2 (50)
*	Smoking pack-years		Years of smoking 1 pack of cigarettes per day	Numerical	packyears	6.3±12.4, 0-112.5
*	Coffee consumption		Cups per Day	Ordinal categorical	Kaffee.E1.1.C1	2.4±1, 0-4
*	Alcohol intake		0 to 8 (sum of ordinal categories* of beer and other aloholic drinks)	Ordinal categorical	Alkohol	0.7±0.7, 0-4
*	Carbohydrate-rich food consumption		0 to 8 (sum of bread/porridge/wheat and noodles/rice)	Ordinal categorical	Carbohydrates	3.5±1, 0-8
*	Dairy consumption (milk and cheese)		0 to 4.2**	Ordinal categorical	total_dairy	1.7±0.9, 0-4.4
*	Legume consumption		0 to 4*	Ordinal categorical	Huelsenfruechte.E1.1.C1	0.5±0.5, 0-3
*	Meat consumption (incl. cold cuts)		0 to 4.8***	Ordinal categorical	Meat_all	1.4±0.7, 0-4.6
*	Protein-rich food consumption		0 to 8* (sum of total meat and total dairy consumption)	Ordinal categorical	protein	3±1.1, 0.1-8.7
*	Vegetable/fruit consumption		0 to 4*	Ordinal categorical	Gemuesepflanze	1.3±0.5, 0-3
			*ordinal categories defined as: 0=less than 1 portion (of 80 g) per week; 1= at least 1 portion per week but not daily; 2= daily portion; 3= 2-3 portions per day; 4 more than 3 portions per day
			**sum of milk (200ml/portion) and cheese (20g per portion)
			***sum of meat (100g/portion) and meat cold cuts (20g per portion)
	Health condition		definition/assessment	variable	name	descriptive statistics (numerical: mean±SD, range; categorical: frequencies)
	(Prodromal) Alzheimer's disease
		APOE4 allele		Binary (0=no, 1=yes)	APOE4_jn	0 (564), 1 (164)
		CERAD sum score		Numerical	cerad_sum_score	84.8±8.1, 56-100
		Incident or prevalent MCI or AD	Diagnosis of incident MCI (1), prevalent MCI (2), incident AD (3), or prevalent AD (4)	Nominal categorical	1_inc_MCI_2_inc_AD_3_prev_MCI_4_prev_AD	0 (676), 1 (13), 2 (8), 3 (34), 4 (4)
	(Prodromal) Parkinson's disease
		Family history (first degree) of Parkinson's disease		Binary (0=no/unknown, 1=yes)	PD_fam_history	0 (623), 1 (112)
		Incident Parkinson's disease		Binary (0=no, 1=yes)	inc_pd_group	0 (725), 1 (10)
		MDS-UPDRS-III motor score	Clinical motor assessment; MDS-UPDRS-III; Total score	Numerical	updrs3_total	1.8±3.7, 0-35
		Parkinson's disease		Binary (0=no, 1=yes)	prev_pd_group	0 (725), 1 (10)
		Probability of prodromal PD [%]	Post-test probability [%] based on MDS research criteria for prodromal PD and all available marker data in the TREND study.	Numerical	Prob_prodromal_PD	4.6±13.9, 0-99.1
		Prodromal PD probability >50% [y, n]	Groups: Probability>50%	Binary (0=no, 1=yes)	Prob_PPD_50	0 (712), 1 (23)
		Subthreshold parkinsonism	Clinical motor assessment; MDS-UPDRS-III; Total score of 7 or more (excl. action/postural tremor)	Binary (0=no, 1=yes)	MDS.UPDRS_zero_one	0 (694), 1 (38)
		Subthreshold parkinsonism (with borderline)	MDS-UPDRS-III; Total score below 3; 3-6; and 7+ (excl. action/postural tremor)	Ordinal categorical	MDS.UPDRS	0.2±0.5, 0-2
	Cardiovascular
*		Heart attack		Binary (0=no, 1=yes)	herzinfarkt_longitudinal_jn	0 (701), 1 (34)
*		Heart failure		Binary (0=no, 1=yes)	herzinsuffizienz_longitudinal_jn	0 (672), 1 (63)
*		Stroke		Binary (0=no, 1=yes)	stroke_longitudinal_jn	0 (690), 1 (45)
*		Symptomatic orthostatic hypotension	UMSARS questionnaire item: "Orthostatic symptoms developing at least once a week. Some limitation in activities of daily living."	Binary (0=no, 1=yes)	hypotension	0 (692), 1 (42)
*		Thrombosis		Binary (0=no, 1=yes)	thrombose_longitudinal_jn	0 (681), 1 (54)
*		Hypertension		Binary (0=no, 1=yes)	hypertonie_arzt_jn	0 (396), 1 (336)
*		Pacemaker		Binary (0=no, 1=yes)	herzschrittmacher_longitudinal_jn	0 (718), 1 (17)
	Metabolic
		Diabetes type II		Binary (0=no, 1=yes)	diabetes2_arzt_jn	0 (674), 1 (61)
*		High cholesterol		Binary (0=no, 1=yes)	cholesterin_arzt_jn	0 (421), 1 (309)
*		Hyperlipidemia		Binary (0=no, 1=yes)	hyperlipidaemie_longitudinal_jn	0 (287), 1 (448)
	Gastrointestinal
*		Constipation severity	0=0 scores, 1=1-4 scores, 2=5+ scores	Ordinal categorical	Constipation.Score.missing0_gr	0.9±0.7, 0-2
*		Constipation sum score	Sum score of all Rome-III criteria items of functional constipation; each item scores from 0 (never/rarely) to 4 (always)	Numerical	Constipation.Score.missing0	3.1±4, 0-26
*		Functional bloating	Functional bloating fulfilling Rome-III criteria	Binary (0=no, 1=yes)	FB	0 (673), 1 (55)
*		Functional bloating sum score	Rome-III sum score of FB (number of fulfilled Rome-III criteria items of functional bloating)	Numerical	FB.Criteria.sum	3.2±0.7, 1-5
*		Functional constipation	Functional constipation fulfilling Rome-III criteria	Binary (0=no, 1=yes)	FC	0 (691), 1 (37)
*		Functional constipation sum score	Rome-III sum score of FC (number of fulfilled Rome-III criteria items of functional constipation)	Numerical	FC.Criteria.sum	1.8±0.9, 0-4
*		Irritable bowel syndrome	Rome-III criteria	Binary (0=no, 1=yes)	IBS	0 (690), 1 (38)
*		Irritable bowel syndrome sum score	Rome-III sum score of IBS (number of fulfilled Rome-III criteria items of IBS)	Numerical	IBS.Criteria.sum	0.4±0.9, 0-3
*		Vomiting/diarrhea		Numerical	Vomit.Diarrea.E1.1.C1	0.1±0.3, 0-1
	Other
*		Allergies		Binary (0=no, 1=yes)	allergie_arzt_jn	0 (518), 1 (211)
*		Arthritis		Binary (0=no, 1=yes)	arthritis_longitudinal_jn	0 (576), 1 (159)
*		Arthrosis		Binary (0=no, 1=yes)	arthrose_longitudinal_jn	0 (210), 1 (525)
*		Asthma		Binary (0=no, 1=yes)	asthma_arzt_jn	0 (670), 1 (63)
		BDI-II sum score		Numerical	bdi_2_summe_konvertiert	6.6±6.5, 0-41
*		Depression	Acute depression and/or life-time depression based on clinical diagnosis or MDI, BDI-II and GDS	Binary (0=no, 1=yes)	depression	0 (500), 1 (235)
*		Excessive daytime somnolence	UMSARS questionnaire	Binary (0=no, 1=yes)	excessive_daytime_somnolence	0 (707), 1 (25)
*		Gout	Medical diagnosis	Binary (0=no, 1=yes)	Gout.E1.1.C1	0 (693), 1 (23)
		Health-related QOL score		Numerical	eq_5d_5l_gesundheitszustand	77.4±14.4, 5-100
*		Immunomodulator drugs		Binary (0=no, 1=yes)	immunmodulator_jn	0 (729), 1 (1)
*		Olfactory loss	Hyposmia according to age/sex-adjusted tresholds in Sniffin Sticks odor discrimination tests	Binary (0=no, 1=yes)	hyposmia	0 (583), 1 (151)
		Possible REM-sleep behaviour disorder (pRBD)	RBDSQ screening questionnaire: 5+ scores	Binary (0=no, 1=yes)	RBD	0 (641), 1 (94)
		Substantia nigra hyperechogenicity	substantia nigra (SN) hyperechogenicity, transcranial ultrasound (hyperechgenic area >90th percentile on left and/or right hemisphere)	Binary (0=no, 1=yes)	SN.	0 (528), 1 (148)
*		Urinary dysfunction	UMSARS questionnaire item: "Urinary urgency and/or frequency, drug treatment required."	Binary (0=no, 1=yes)	urinary_dysfunction	0 (688), 1 (41)
	Medication		definition/assessment	variable	name	descriptive statistics (numerical: mean±SD, range; categorical: frequencies)
*	Alphablocker (prostate)			Binary (0=no, 1=yes)	alphablocker_prostata_jn	0 (687), 1 (43)
*	Alternative medicine			Binary (0=no, 1=yes)	alternativmedizin_jn	0 (648), 1 (82)
*	Anticoagulant drugs			Binary (0=no, 1=yes)	antikoagulantien_jn	0 (699), 1 (31)
*	Antidementia drugs			Binary (0=no, 1=yes)	antidementiva_jn	0 (726), 1 (4)
*	Antidiabetic drugs			Binary (0=no, 1=yes)	diabetesmedikament_jn	0 (683), 1 (47)
*	Antiepileptic drugs			Binary (0=no, 1=yes)	antiepileptika_jn	0 (712), 1 (18)
*	Antihistamine drugs			Binary (0=no, 1=yes)	antihistaminika_jn	0 (713), 1 (17)
*	Any antibiotic drugs			Binary (0=no, 1=yes)	Antibiotika.E1.1.C1	0 (673), 1 (47)
*	Any antidepressant drugs			Binary (0=no, 1=yes)	ad_jn	0 (660), 1 (70)
*	Any antihypertensive drugs			Binary (0=no, 1=yes)	ahtn_jn	0 (386), 1 (344)
*	Any probiotics			Binary (0=no, 1=yes)	Probiotika.E1.1.C1	0 (650), 1 (55)
*	Benzodiazepine			Binary (0=no, 1=yes)	benzodiazepine_jn	0 (722), 1 (8)
*	Beta2 mimetic drugs			Binary (0=no, 1=yes)	beta2mimetika_jn	0 (698), 1 (32)
*	Cardiac glycoside drugs			Binary (0=no, 1=yes)	herzglykoside_jn	0 (723), 1 (6)
*	Class 3 antiarrhythmic drugs			Binary (0=no, 1=yes)	klasse_3_antiarr_jn	0 (725), 1 (4)
*	Cortison			Binary (0=no, 1=yes)	cortison_jn	0 (687), 1 (43)
*	Dopaminergic drugs			Binary (0=no, 1=yes)	dopaminerge_med_jn	0 (718), 1 (12)
*	Dyslipidemia drugs			Binary (0=no, 1=yes)	dyslipidaemie_medi_jn	0 (569), 1 (161)
*	Ginkgo			Binary (0=no, 1=yes)	ginkgo_jn	0 (716), 1 (19)
*	Lithium			Binary (0=no, 1=yes)	lithium_jn	0 (729), 1 (1)
*	MAO inhibitors			Binary (0=no, 1=yes)	mao_i_jn	0 (730)
*	NDRI			Binary (0=no, 1=yes)	ad_ndri_jn	0 (724), 1 (6)
*	Neuroleptic drugs			Binary (0=no, 1=yes)	neuroleptika_jn	0 (725), 1 (4)
*	NSAID			Binary (0=no, 1=yes)	nsaids_jn	0 (551), 1 (184)
*	Other antidepressant drugs			Binary (0=no, 1=yes)	ad_sonstige_jn	0 (727), 1 (3)
*	Other diuretic drugs			Binary (0=no, 1=yes)	sonstige_diuretika_jn	0 (709), 1 (19)
*	PDE5 inhibitor			Binary (0=no, 1=yes)	pde5_hemmer_jn	0 (728), 1 (2)
*	Platelet aggregation inhibitors			Binary (0=no, 1=yes)	tah_jn	0 (573), 1 (157)
*	Potassium-sparing diuretics			Binary (0=no, 1=yes)	k_sparende_diuret_jn	0 (723), 1 (7)
*	Proton-pump inhibitors			Binary (0=no, 1=yes)	ppi_jn	0 (637), 1 (93)
*	Sodium blockers			Binary (0=no, 1=yes)	nablock_jn	0 (728), 1 (1)
*	SSNRI			Binary (0=no, 1=yes)	ad_ssnri_jn	0 (714), 1 (16)
*	SSRI			Binary (0=no, 1=yes)	ad_ssri_jn	0 (706), 1 (24)
*	St. John's wort			Binary (0=no, 1=yes)	johanniskraut_jn	0 (729), 1 (1)
*	Tetracyclic drugs			Binary (0=no, 1=yes)	tetrazyklische_ad_jn	0 (713), 1 (17)
*	Thyroid drugs			Binary (0=no, 1=yes)	schilddruesenmedikament_jn	0 (554), 1 (176)
*	Tricyclic drugs			Binary (0=no, 1=yes)	trizyklische_ad_jn	0 (709), 1 (20)
*	Urate lowering drugs			Binary (0=no, 1=yes)	harnsaeure_senker_jn	0 (695), 1 (35)
*	Vasodilator drugs			Binary (0=no, 1=yes)	vasoldilatoren_jn	0 (728), 1 (2)
*	Z-drugs (nonbenzodiazepine)			Binary (0=no, 1=yes)	zdrugs_jn	0 (720), 1 (10)
	Inflammation marker		definition/assessment	variable	name	descriptive statistics (numerical: mean±SD, range; categorical: frequencies)
	High fecal calprotectin		0: ≤100μg/g, 1: >100μg/g fecal calprotectin	Binary (0=no, 1=yes)	calpro_group	0 (666), 1 (69)
	4E-BP1		Olink Proteomics assay	Numerical	4E-BP1	7.8±1, 2.9-11.6
	ADA		Olink Proteomics assay	Numerical	ADA	5.7±0.4, 4.4-8.4
	ARTN		Olink Proteomics assay	Numerical	ARTN	0.8±0.5, -0.3-5.5
	AXIN1		Olink Proteomics assay	Numerical	AXIN1	3.4±0.7, 1.2-5.6
	Beta-NGF		Olink Proteomics assay	Numerical	Beta-NGF	-0.1±0.1, -0.7-0.4
	CASP-8		Olink Proteomics assay	Numerical	CASP-8	4.1±0.8, 1.9-7.1
	CCL11		Olink Proteomics assay	Numerical	CCL11	8.9±0.4, 7.9-11.2
	CCL19		Olink Proteomics assay	Numerical	CCL19	9±0.8, 7.1-12.1
	CCL20		Olink Proteomics assay	Numerical	CCL20	6.9±1, 4.7-13.4
	CCL23		Olink Proteomics assay	Numerical	CCL23	10.8±0.4, 9.7-12.2
	CCL25		Olink Proteomics assay	Numerical	CCL25	7.3±0.5, 5.7-9.3
	CCL28		Olink Proteomics assay	Numerical	CCL28	2.6±0.4, 1.7-5
	CCL3		Olink Proteomics assay	Numerical	CCL3	7.4±0.6, 5.6-11.5
	CCL4		Olink Proteomics assay	Numerical	CCL4	7.8±0.6, 5.4-13.6
	CD244		Olink Proteomics assay	Numerical	CD244	6.4±0.3, 5.4-8.3
	CD40		Olink Proteomics assay	Numerical	CD40	11.7±0.3, 10.8-12.6
	CD5		Olink Proteomics assay	Numerical	CD5	6.4±0.3, 5.5-8.1
	CD6		Olink Proteomics assay	Numerical	CD6	5.6±0.5, 3.7-7.2
	CD8A		Olink Proteomics assay	Numerical	CD8A	9.6±0.7, 7.5-11.5
	CDCP1		Olink Proteomics assay	Numerical	CDCP1	3.1±0.5, 1.6-5.4
	CSF-1		Olink Proteomics assay	Numerical	CSF-1	10.2±0.2, 9.6-10.8
	CST5		Olink Proteomics assay	Numerical	CST5	6±0.5, 4.8-7.8
	CX3CL1		Olink Proteomics assay	Numerical	CX3CL1	4.4±0.4, 3.4-5.9
	CXCL1		Olink Proteomics assay	Numerical	CXCL1	9.9±0.5, 8.3-12.1
	CXCL10		Olink Proteomics assay	Numerical	CXCL10	9.8±0.8, 8-13.7
	CXCL11		Olink Proteomics assay	Numerical	CXCL11	8.7±0.7, 7-12.9
	CXCL5		Olink Proteomics assay	Numerical	CXCL5	11.9±0.7, 7.6-13.5
	CXCL6		Olink Proteomics assay	Numerical	CXCL6	9.9±0.6, 7.9-12.4
	CXCL9		Olink Proteomics assay	Numerical	CXCL9	7.6±0.7, 5.9-12.2
	DNER		Olink Proteomics assay	Numerical	DNER	8.7±0.2, 7.9-9.4
	EN-RAGE		Olink Proteomics assay	Numerical	EN-RAGE	6.4±0.9, 3.5-13.6
	Fecal calprotectin			Numerical	calprotectin	43.6±117.9, 0-1909
	FGF-19		Olink Proteomics assay	Numerical	FGF-19	9.1±0.9, 6.5-11.6
	FGF-21		Olink Proteomics assay	Numerical	FGF-21	5.3±1.1, 2.3-9.9
	FGF-23		Olink Proteomics assay	Numerical	FGF-23	0.7±0.4, -0.2-4.7
	FGF-5		Olink Proteomics assay	Numerical	FGF-5	2.5±0.3, 1.8-4.6
	Flt3L		Olink Proteomics assay	Numerical	Flt3L	9.5±0.4, 5.9-10.9
	GDNF		Olink Proteomics assay	Numerical	GDNF	2±0.4, 0.7-3.4
	HGF		Olink Proteomics assay	Numerical	HGF	10.3±0.4, 9.1-11.5
	IFN-gamma		Olink Proteomics assay	Numerical	IFN-gamma	6.4±1.2, 0.6-11.6
	IL-1 alpha		Olink Proteomics assay	Numerical	IL-1 alpha	-0.6±0.5, -2-5.5
	IL-10RA		Olink Proteomics assay	Numerical	IL-10RA	1.9±0.7, 1-7.8
	IL-10RB		Olink Proteomics assay	Numerical	IL-10RB	7.6±0.3, 6.8-8.6
	IL-12B		Olink Proteomics assay	Numerical	IL-12B	7.2±0.6, 5.4-9.7
	IL-15RA		Olink Proteomics assay	Numerical	IL-15RA	2±0.3, 1-3.1
	IL-17A		Olink Proteomics assay	Numerical	IL-17A	2.7±0.7, 1.6-6.8
	IL-17C		Olink Proteomics assay	Numerical	IL-17C	3.4±0.7, 1.8-7.8
	IL-18R1		Olink Proteomics assay	Numerical	IL-18R1	8.3±0.4, 7.4-9.6
	IL-20		Olink Proteomics assay	Numerical	IL-20	1.2±0.4, 0.6-5.3
	IL-20RA		Olink Proteomics assay	Numerical	IL-20RA	1.6±0.4, 0.6-4
	IL-22 RA1		Olink Proteomics assay	Numerical	IL-22 RA1	1.6±0.6, -0.5-6.1
	IL-24		Olink Proteomics assay	Numerical	IL-24	1.5±0.7, -1.4-5.6
	IL-2RB		Olink Proteomics assay	Numerical	IL-2RB	1.3±0.5, 0.3-4.9
	IL10		Olink Proteomics assay	Numerical	IL10	3.8±0.6, 2.2-10.6
	IL13		Olink Proteomics assay	Numerical	IL13	0.7±0.7, -0.7-8.1
	IL18		Olink Proteomics assay	Numerical	IL18	9.6±0.5, 7.9-12.6
	IL2		Olink Proteomics assay	Numerical	IL2	1±0.3, 0.3-2.5
	IL33		Olink Proteomics assay	Numerical	IL33	1.3±0.3, 0.6-6.3
	IL4		Olink Proteomics assay	Numerical	IL4	1.4±0.7, -0.3-6.3
	IL5		Olink Proteomics assay	Numerical	IL5	1.5±1.2, 0.2-13.5
	IL6		Olink Proteomics assay	Numerical	IL6	3.4±0.7, 2.1-8.3
	IL7		Olink Proteomics assay	Numerical	IL7	4.4±0.5, 2.1-7.7
	IL8		Olink Proteomics assay	Numerical	IL8	6.3±0.6, 4.6-9.4
	LAP TGF-beta-1		Olink Proteomics assay	Numerical	LAP TGF-beta-1	9±0.4, 7.9-10.7
	LIF		Olink Proteomics assay	Numerical	LIF	0.4±0.3, -0.4-3.9
	LIF-R		Olink Proteomics assay	Numerical	LIF-R	3.8±0.2, 3.1-4.6
	MCP-1		Olink Proteomics assay	Numerical	MCP-1	13.3±0.4, 11.8-15.5
	MCP-2		Olink Proteomics assay	Numerical	MCP-2	10.8±0.7, 8.2-13
	MCP-3		Olink Proteomics assay	Numerical	MCP-3	2.4±0.6, 1-6.8
	MCP-4		Olink Proteomics assay	Numerical	MCP-4	14.9±0.6, 13.1-17.5
	MMP-1		Olink Proteomics assay	Numerical	MMP-1	15.3±0.7, 11.9-16.7
	MMP-10		Olink Proteomics assay	Numerical	MMP-10	9.4±0.6, 7.6-11.6
	NRTN		Olink Proteomics assay	Numerical	NRTN	1.1±0.5, 0.2-6.2
	NT-3		Olink Proteomics assay	Numerical	NT-3	2.2±0.5, 1.3-8
	OPG		Olink Proteomics assay	Numerical	OPG	10.7±0.3, 9.9-11.9
	OSM		Olink Proteomics assay	Numerical	OSM	7±0.7, 4.8-8.7
	PD-L1		Olink Proteomics assay	Numerical	PD-L1	5.7±0.4, 4.6-9.3
	SCF		Olink Proteomics assay	Numerical	SCF	9.9±0.3, 8-10.7
	SIRT2		Olink Proteomics assay	Numerical	SIRT2	4.1±0.9, 1.6-7
	SLAMF1		Olink Proteomics assay	Numerical	SLAMF1	2.7±0.4, 1.5-5
	ST1A1		Olink Proteomics assay	Numerical	ST1A1	4.3±1.3, 0.7-7.4
	STAMBP		Olink Proteomics assay	Numerical	STAMBP	4.6±0.6, 3.2-7.5
	TGF-alpha		Olink Proteomics assay	Numerical	TGF-alpha	4.7±0.5, 2.8-6.4
	TNF		Olink Proteomics assay	Numerical	TNF	4.1±0.4, 2.7-6.9
	TNFB		Olink Proteomics assay	Numerical	TNFB	4.9±0.5, 3-7.2
	TNFRSF9		Olink Proteomics assay	Numerical	TNFRSF9	6.2±0.4, 5-8.6
	TNFSF14		Olink Proteomics assay	Numerical	TNFSF14	7.1±0.8, 4.1-9.1
	TRAIL		Olink Proteomics assay	Numerical	TRAIL	7.9±0.3, 7-9
	TRANCE		Olink Proteomics assay	Numerical	TRANCE	4.8±0.5, 3.3-6.5
	TSLP		Olink Proteomics assay	Numerical	TSLP	1.2±0.7, -0.5-5.8
	TWEAK		Olink Proteomics assay	Numerical	TWEAK	9.4±0.3, 8.3-10.3
	uPA		Olink Proteomics assay	Numerical	uPA	10.4±0.3, 9.3-12.5
	VEGFA		Olink Proteomics assay	Numerical	VEGFA	12.2±0.5, 10.8-13.8
	Metabolite		definition/assessment	variable	name	descriptive statistics (numerical: mean±SD, range; categorical: frequencies)
	2-hydroxybutyric acid		LC-MS targeted metabolomics	Numerical	2-Hydroxybutyric-Acid	0±1, -2.5-3
	2-hydroxypyridine		LC-MS targeted metabolomics	Numerical	2-Hydroxypyridine	0±1, -3-2.8
	2'-deoxyguanosine-5'-monophosphate		LC-MS targeted metabolomics	Numerical	2'-Deoxyguanosine-5'-Monophosphate	0±0.9, -5.3-2.3
	3-(4-hydroxyphenyl) lactate		LC-MS targeted metabolomics	Numerical	3-(4-Hydroxyphenyl)Lactate	0±0.9, -3.9-3.2
	3-(4-hydroxyphenyl) pyruvate		LC-MS targeted metabolomics	Numerical	3-(4-Hydroxyphenyl)Pyruvate	0±0.9, -4.6-2.5
	3-hydroxybutanoic acid		LC-MS targeted metabolomics	Numerical	3-Hydroxybutanoic-Acid	0±1, -4-2.7
	4-acetamidobutanoate		LC-MS targeted metabolomics	Numerical	4-Acetamidobutanoate	0±0.9, -3-4.2
	4-guanidinobutanoate		LC-MS targeted metabolomics	Numerical	4-Guanidinobutanoate	-0.1±1, -6.2-2.6
	4-hydroxy-2-quinolinecarboxylic acid		LC-MS targeted metabolomics	Numerical	4-Hydroxy-2-Quinolinecarboxylic-Acid	0±0.9, -3.1-3
	4-hydroxyproline		LC-MS targeted metabolomics	Numerical	4-Hydroxyproline	0±1, -2.6-4.2
	4-imidazoleacetic acid		LC-MS targeted metabolomics	Numerical	4-Imidazoleacetic-Acid	0±0.9, -5.3-4.6
	4-methyl-2-oxo-pentanoic acid		LC-MS targeted metabolomics	Numerical	4-Methyl-2-Oxo-Pentanoic-Acid	0±0.9, -3.8-3.2
	4-pyridoxate		LC-MS targeted metabolomics	Numerical	4-Pyridoxate	0±0.9, -4.6-3.7
	5-oxo-proline		LC-MS targeted metabolomics	Numerical	5-Oxo-Proline	-0.1±0.9, -3.4-2.3
	Acetic acid		LC-MS targeted metabolomics	Numerical	Acetic-Acid	0±0.9, -8.1-3.9
	Acetoacetate		LC-MS targeted metabolomics	Numerical	Acetoacetate	0.1±0.9, -4.4-2.4
	Adenine		LC-MS targeted metabolomics	Numerical	Adenine	0±1, -4.6-5.2
	Alanine		LC-MS targeted metabolomics	Numerical	Alanine	0±0.9, -3.4-3.4
	Allantoin		LC-MS targeted metabolomics	Numerical	Allantoin	0±1, -4.4-3.2
	Alpha aminoadipate		LC-MS targeted metabolomics	Numerical	Alpha-Aminoadipate	0±0.9, -4.1-3.3
	Alpha ketoglutaric acid		LC-MS targeted metabolomics	Numerical	Alpha-Ketoglutaric-Acid	0±0.9, -3.5-4.4
	Aminoisobutanoate		LC-MS targeted metabolomics	Numerical	Aminoisobutanoate	0±0.9, -5.2-2.6
	Arginine		LC-MS targeted metabolomics	Numerical	Arginine	0±1, -5.2-2.6
	Argininosuccinate		LC-MS targeted metabolomics	Numerical	Argininosuccinate	0±1, -4.6-3.5
	Asparagine		LC-MS targeted metabolomics	Numerical	Asparagine	-0.1±0.9, -7.6-2.5
	Aspartate		LC-MS targeted metabolomics	Numerical	Aspartate	0±0.9, -3-2.5
	Betaine		LC-MS targeted metabolomics	Numerical	Betaine	-0.1±0.9, -4-3
	Bis-(2-ethylhexyl) phthalate		LC-MS targeted metabolomics	Numerical	Bis(2-Ethylhexyl)Phthalate	-0.1±0.9, -4.8-4.9
	Butanoate		LC-MS targeted metabolomics	Numerical	Butanoate	-0.1±0.7, -3.8-1.6
	Caffeine		LC-MS targeted metabolomics	Numerical	Caffeine	0±0.9, -4.1-2.2
	Caprylic acid		LC-MS targeted metabolomics	Numerical	Caprylic-Acid	-0.1±0.9, -3.9-6.5
	Carnitine		LC-MS targeted metabolomics	Numerical	Carnitine	0±0.9, -4.8-2.4
	Chenodeoxycholate		LC-MS targeted metabolomics	Numerical	Chenodeoxycholate	-0.1±1, -4-2.6
	Cis-aconitate		LC-MS targeted metabolomics	Numerical	Cis-Aconitate	0±1, -3.5-2.6
	Citramalate		LC-MS targeted metabolomics	Numerical	Citramalate	-0.1±0.9, -4.5-4.4
	Citrulline		LC-MS targeted metabolomics	Numerical	Citrulline	0±1, -4.6-2.8
	Creatine		LC-MS targeted metabolomics	Numerical	Creatine	0±0.9, -3-2.2
	Creatinine		LC-MS targeted metabolomics	Numerical	Creatinine	-0.1±0.9, -4.5-2.8
	Cystathionine		LC-MS targeted metabolomics	Numerical	Cystathionine	0±1, -3.3-3.9
	Cystine		LC-MS targeted metabolomics	Numerical	Cystine	0±0.9, -6.2-2.5
	Cytidine		LC-MS targeted metabolomics	Numerical	Cytidine	0±1, -3.5-3.2
	D-pantothenic acid		LC-MS targeted metabolomics	Numerical	D-Pantothenic-Acid	-0.1±0.9, -3.4-4.3
	D-xylose		LC-MS targeted metabolomics	Numerical	D-Xylose	0±1, -3-2.2
	Decanoate		LC-MS targeted metabolomics	Numerical	Decanoate	0±1, -3-2.7
	Deoxycarnitine		LC-MS targeted metabolomics	Numerical	Deoxycarnitine	0±1, -3.7-2.8
	Dethiobiotin		LC-MS targeted metabolomics	Numerical	Dethiobiotin	-0.1±0.9, -3.4-3.1
	Diacetyl		LC-MS targeted metabolomics	Numerical	Diacetyl	-0.1±0.9, -4.1-7.2
	Erythritol		LC-MS targeted metabolomics	Numerical	Erythritol	0±1, -4.8-7.5
	Formyl-L-methionyl-peptide		LC-MS targeted metabolomics	Numerical	Formyl-L-Methionyl-Peptide	0±0.9, -6.7-2.9
	Fumarate		LC-MS targeted metabolomics	Numerical	Fumarate	0±0.9, -4.7-2.9
	Galactitol		LC-MS targeted metabolomics	Numerical	Galactitol	0±1, -3-3
	Gamma-linolenic acid		LC-MS targeted metabolomics	Numerical	Gamma-Linolenic-Acid	-0.1±1, -4.1-2.4
	Glucosamine-6-phosphate		LC-MS targeted metabolomics	Numerical	Glucosamine-6-Phosphate	0±0.9, -4.7-2.4
	Glutamate		LC-MS targeted metabolomics	Numerical	Glutamate	0±0.9, -5.1-2.5
	Glutamine		LC-MS targeted metabolomics	Numerical	Glutamine	0±1, -5.8-2.2
	Glutaric acid		LC-MS targeted metabolomics	Numerical	Glutaric-Acid	0±1, -4.4-2.8
	Glycerate		LC-MS targeted metabolomics	Numerical	Glycerate	0±0.9, -7.7-3.7
	Glycerol-3-phosphate		LC-MS targeted metabolomics	Numerical	Glycerol-3-Phosphate	0±0.9, -5.7-3.8
	Glycine		LC-MS targeted metabolomics	Numerical	Glycine	0±1, -5.4-3.2
	Glycochenodeoxycholate		LC-MS targeted metabolomics	Numerical	Glycochenodeoxycholate	0±0.9, -3.8-3
	Guanidinoacetate		LC-MS targeted metabolomics	Numerical	Guanidinoacetate	0±1, -5.6-3.3
	Guanosine		LC-MS targeted metabolomics	Numerical	Guanosine	-0.1±0.9, -3.2-2
	Heptadecanoate		LC-MS targeted metabolomics	Numerical	Heptadecanoate	0±1, -4.7-1.8
	Heptanoic acid		LC-MS targeted metabolomics	Numerical	Heptanoic-Acid	0±1, -5.3-3.7
	Hexanoate		LC-MS targeted metabolomics	Numerical	Hexanoate	0±0.9, -5.1-3.2
	Hippurate		LC-MS targeted metabolomics	Numerical	Hippurate	0±1, -3.4-2.8
	Hypotaurine		LC-MS targeted metabolomics	Numerical	Hypotaurine	0±1, -3.5-2.3
	Hypoxanthine		LC-MS targeted metabolomics	Numerical	Hypoxanthine	-0.1±0.8, -3.5-2.3
	Indole-3-acetic acid		LC-MS targeted metabolomics	Numerical	Indole-3-Acetic-Acid	0±0.9, -3.4-4.4
	Indole-3-ethanol		LC-MS targeted metabolomics	Numerical	Indole-3-Ethanol	0±0.9, -6.2-5.7
	Indoxyl sulfate		LC-MS targeted metabolomics	Numerical	Indoxyl-Sulfate	0±1, -3.3-2.6
	Inosine		LC-MS targeted metabolomics	Numerical	Inosine	-0.1±0.8, -3.3-1.8
	Isoleucine		LC-MS targeted metabolomics	Numerical	Isoleucine	-0.1±0.9, -4.9-2.7
	Itaconate		LC-MS targeted metabolomics	Numerical	Itaconate	0±1, -6.3-2.7
	Kynurenine		LC-MS targeted metabolomics	Numerical	Kynurenine	0±0.9, -2.6-2.8
	Lactate		LC-MS targeted metabolomics	Numerical	Lactate	0±0.9, -4-8.5
	Lauric acid		LC-MS targeted metabolomics	Numerical	Lauric-Acid	0±1, -3.6-4.4
	Leucine		LC-MS targeted metabolomics	Numerical	Leucine	-0.1±0.9, -3.5-2.4
	Linoleate		LC-MS targeted metabolomics	Numerical	Linoleate	0±1, -4.4-4
	Lysine		LC-MS targeted metabolomics	Numerical	Lysine	0±0.9, -5.1-2.9
	Malate		LC-MS targeted metabolomics	Numerical	Malate	-0.1±0.9, -4.5-2.7
	Maleic acid		LC-MS targeted metabolomics	Numerical	Maleic-Acid	0±1, -7.1-3.1
	Malonate		LC-MS targeted metabolomics	Numerical	Malonate	0±1, -4.4-2.8
	Mannitol, D-sorbitol		LC-MS targeted metabolomics	Numerical	Mannitol,-D-Sorbitol	0±1, -2.9-2.9
	Methionine		LC-MS targeted metabolomics	Numerical	Methionine	0±0.9, -2.9-2.7
	Methyl jasmonate		LC-MS targeted metabolomics	Numerical	Methyl-Jasmonate	-0.1±0.9, -4.1-2.4
	Methyl-2-oxovaleric acid		LC-MS targeted metabolomics	Numerical	Methyl-2-Oxovaleric-Acid	0±1, -3.8-3.2
	Methyl-beta-D-galactoside		LC-MS targeted metabolomics	Numerical	Methyl-Beta-D-Galactoside	0±0.9, -4.4-3.2
	Mevalolactone		LC-MS targeted metabolomics	Numerical	Mevalolactone	0±1, -6.4-6.5
	Myo-inositol		LC-MS targeted metabolomics	Numerical	Myo-Inositol	0±0.9, -4.3-3.6
	Myristic acid		LC-MS targeted metabolomics	Numerical	Myristic-Acid	0±1, -5.2-2.4
	N-acetyl-Dl-glutamic acid		LC-MS targeted metabolomics	Numerical	N-Acetyl-Dl-Glutamic-Acid	0±1, -4.5-3.4
	N-acetyl-Dl-serine		LC-MS targeted metabolomics	Numerical	N-Acetyl-Dl-Serine	0±0.9, -4.7-3.4
	N-acetyl-L-alanine		LC-MS targeted metabolomics	Numerical	N-Acetyl-L-Alanine	0±0.9, -5.1-2.9
	N-acetyl-L-aspartic acid		LC-MS targeted metabolomics	Numerical	N-Acetyl-L-Aspartic-Acid	0±1, -7.7-2.9
	N-acetylneuraminate		LC-MS targeted metabolomics	Numerical	N-Acetylneuraminate	0±0.9, -5.1-2.8
	N-alpha-acetyl-L-asparagine		LC-MS targeted metabolomics	Numerical	N-Alpha-Acetyl-L-Asparagine	0±1, -3.1-4.5
	N-alpha-acetyl-L-lysine		LC-MS targeted metabolomics	Numerical	N-Alpha-Acetyl-L-Lysine	0±1, -3.4-3.6
	N-amidino-L-aspartate		LC-MS targeted metabolomics	Numerical	N-Amidino-L-Aspartate	0±1, -4.4-3.2
	N(Pai)-methyl-L-histidine		LC-MS targeted metabolomics	Numerical	N(Pai)-Methyl-L-Histidine	-0.1±0.9, -4.6-3
	N6-(delta2-isopentenyl)-adenine		LC-MS targeted metabolomics	Numerical	N6-(Delta2-Isopentenyl)-Adenine	-0.1±0.9, -3.7-2.7
	Nepsilon, nepsilon, nepsilon trimethyllysine		LC-MS targeted metabolomics	Numerical	Nepsilon,Nepsilon,Nepsilon-Trimethyllysine	0±1, -4.9-3.1
	Nicotinamide (nam)		LC-MS targeted metabolomics	Numerical	Nicotinamide(Nam)	-0.1±0.9, -2.5-3.2
	Nonanoate		LC-MS targeted metabolomics	Numerical	Nonanoate	0±1, -3.7-2.9
	O-acetyl-L-carnitine		LC-MS targeted metabolomics	Numerical	O-Acetyl-L-Carnitine	0±1, -3.8-2.6
	Oleate		LC-MS targeted metabolomics	Numerical	Oleate	0±1, -3.4-6.5
	Ornithine		LC-MS targeted metabolomics	Numerical	Ornithine	0.1±0.8, -3.8-2.4
	Oxalic acid		LC-MS targeted metabolomics	Numerical	Oxalic-Acid	0±1, -3.4-2.7
	Palmitate		LC-MS targeted metabolomics	Numerical	Palmitate	0±1, -4.9-2.1
	Palmitoleic acid		LC-MS targeted metabolomics	Numerical	Palmitoleic-Acid	0±1, -3.3-3.6
	Pentanoate		LC-MS targeted metabolomics	Numerical	Pentanoate	-0.1±0.9, -6-2.3
	Phenylalanine		LC-MS targeted metabolomics	Numerical	Phenylalanine	0±0.9, -4.5-2.9
	Phosphocholine		LC-MS targeted metabolomics	Numerical	Phosphocholine	0±1, -5.2-2.8
	Pipecolic acid		LC-MS targeted metabolomics	Numerical	Pipecolic-Acid	-0.1±0.9, -3.2-4.3
	Proline		LC-MS targeted metabolomics	Numerical	Proline	0±0.9, -4.5-2.2
	Propionate		LC-MS targeted metabolomics	Numerical	Propionate	-0.1±0.9, -5.6-2.1
	Prostaglandin-J2		LC-MS targeted metabolomics	Numerical	Prostaglandin-J2	0±1, -3.4-2.3
	Pyridine-2,3-dicarboxylate		LC-MS targeted metabolomics	Numerical	Pyridine-2,3-Dicarboxylate	0±1, -3.6-4.6
	Pyridoxal		LC-MS targeted metabolomics	Numerical	Pyridoxal	0±1, -5.5-4.9
	Pyruvate		LC-MS targeted metabolomics	Numerical	Pyruvate	0.1±0.9, -3.1-2.3
	Quinate		LC-MS targeted metabolomics	Numerical	Quinate	0±0.9, -4.8-1.8
	Rhamnose		LC-MS targeted metabolomics	Numerical	Rhamnose	0±0.9, -5.7-2.6
	S-(5'-adenosyl)-L-homocysteine		LC-MS targeted metabolomics	Numerical	S-(5'-Adenosyl)-L-Homocysteine	0±0.9, -3.8-3.3
	Sarcosine		LC-MS targeted metabolomics	Numerical	Sarcosine	0±1, -5.2-2.6
	Serine		LC-MS targeted metabolomics	Numerical	Serine	0±1, -6.1-2.8
	Suberic acid		LC-MS targeted metabolomics	Numerical	Suberic-Acid	0±1, -6.1-5
	Succinate		LC-MS targeted metabolomics	Numerical	Succinate	0±0.9, -4.7-2.4
	Taurine		LC-MS targeted metabolomics	Numerical	Taurine	0±0.9, -6.1-2
	Threonine		LC-MS targeted metabolomics	Numerical	Threonine	-0.1±0.9, -4.7-2.8
	Trigonelline		LC-MS targeted metabolomics	Numerical	Trigonelline	0±0.9, -3.7-1.8
	Tryptophan		LC-MS targeted metabolomics	Numerical	Tryptophan	0±0.9, -3.8-2.7
	Tyrosine		LC-MS targeted metabolomics	Numerical	Tyrosine	0±0.9, -3.9-2.7
	Uridine		LC-MS targeted metabolomics	Numerical	Uridine	-0.1±0.9, -3.5-2.6
	Valine		LC-MS targeted metabolomics	Numerical	Valine	0±0.9, -5.1-2.2
	Xanthine		LC-MS targeted metabolomics	Numerical	Xanthine	0±0.9, -3.2-3.5
	* Indicates variables screened as potential confounder

## Sheet: List of Tables
List of Supplemental Tables (each name is linked to its respective sheet)
Table S1. Covariates log reg
Table S2a. DA genus MvL
Table S2b. DA genus HvL
Table S2c. DA genus HvM
Table S3. DA pwy HvL
Table S4. Alpha diversity
Table S5. Beta diversity
Table S6. Infl markers
Table S7. Metabolites

## Sheet: Table S1. Covariates log reg
Supplemental Table 1. Potential confounders in logistic regressions with age, sex and BMI as predictors and fecal calprotectin group as the response variable. All those with p<.05 were retained as covariates in subsequent analyses.						back to List of Tables
	Variable	Regression coefficient	P-value			* p<.05 and thus considered as covariate in subsequent analyses.
Moderate vs Low						a Definitions and units are given in the Variables list.
	Proton-pump inhibitors	1.937	<0.001	*
	Physically inactive	0.885	0.00271574	*
	Arthritis	0.854	0.00336007	*
	Dietary supplement	0.787	0.00584793	*
	NDRI	2.305	0.00928159	*
	SSRI	1.336	0.00998581	*
	Beta2 mimetic drugs	1.141	0.0104092	*
	Age	0.055	0.011071	*
	Any antidepressant drugs	0.913	0.0116119	*
	Cortisone drugs	0.95	0.0218583	*
	Tricyclic drugs	1.237	0.028472	*
	Body mass index	0.062	0.0304378	*
	Class 3 antiarrhythmic drugs	2.611	0.0364475	*
	Asthma	0.657	0.0850581
	Heart failure	0.653	0.0924916
	Functional bloating	-1.683	0.100008
	Pacemaker	0.925	0.126316
	NSAID	0.42	0.149111
	Urate lowering drugs	0.686	0.172201
	Protein-rich food consumptiona	0.017	0.176777
	Female sex	-0.336	0.224368
	Antiepileptic drugs	0.802	0.241429
	Platelet aggregation inhibitors	0.339	0.26756
	Anticoagulant drugs	0.582	0.268558
	Any antihypertensive drugs	0.255	0.370122
	Dyslipidemia drugs	0.263	0.387866
	Smoking status	-0.09	0.759158
	Sodium blockers	16.408	0.985171
	Exhaustion from walking stairs	14.836	0.985892
High vs Low
	Proton-pump inhibitors	1.684	<0.001	*
	Body mass index	0.103	<0.001	*
	Heart attack	1.516	0.000631996	*
	Dark bread preferred	-0.953	0.00226239	*
	NSAID	0.697	0.0147461	*
	Age	0.051	0.0232911	*
	Coffee consumptiona	0.294	0.0521191
	Dietary supplement	-0.66	0.08608
	Any probiotics	-1.69	0.0989572
	Arthritis	0.497	0.108603
	Platelet aggregation inhibitors	0.443	0.150347
	Stroke	0.65	0.152662
	Alphablocker (prostate)	0.622	0.171193
	Any antihypertensive drugs	0.401	0.172588
	Olfactory loss	0.421	0.179714
	Hypertension	0.352	0.219835
	Dairy consumption (milk and cheese)a	-0.036	0.230097
	Other diuretic drugs	0.696	0.267434
	Meat consumption (incl. cold cuts)a	0.046	0.269244
	Anticoagulant drugs	0.579	0.275479
	Female sex	-0.245	0.379765
	Dyslipidemia drugs	0.248	0.426651
	Urate lowering drugs	0.392	0.465331
	Antidiabetic drugs	0.227	0.626639
High vs Moderate
	Dietary supplement	-1.504	0.00110098	*
	Asthma	-1.843	0.0233928	*
	Cortisone drugs	-2.282	0.0338194	*
	Any antibiotic drugs	2.192	0.0488772	*
	Dairy consumption (milk and cheese)a	-0.085	0.0563511
	Alcohol intakea	-0.265	0.0736853
	Body mass index	0.062	0.152044
	Female sex	0.105	0.778759
	Age	-0.003	0.914348
	Beta2 mimetic drugs	-17.659	0.989908

## Sheet: Table S2a. DA genus MvL
Supplemental Table 2a. Genus-level differential abundance analysis of moderate versus low fecal calprotectin groups. Only results with an FDR-corrected p-value<.05 are shown.														back to List of Tables
Genus	Covariate	Base mean	Log2 fold change	Log2 fold change SE	Stat	P-value	FDR-corrected p-value	Kingdom	Phylum	Class	Order	Family
Clostridium_XVIII	M vs L fecal calprotectin	84.0701	-0.853948	0.211176	-4.04377	5.25974e-05	0.00483896	Bacteria	Firmicutes	Erysipelotrichia	Erysipelotrichales	Erysipelotrichaceae
Streptococcus	M vs L fecal calprotectin	53.7555	0.863081	0.254309	3.39383	0.000689222	0.0317042	Bacteria	Firmicutes	Bacilli	Lactobacillales	Streptococcaceae
Streptococcus	Proton-pump inhibitors	53.7555	0.863661	0.241527	3.57584	0.00034911	0.00802954	Bacteria	Firmicutes	Bacilli	Lactobacillales	Streptococcaceae
Haemophilus	Proton-pump inhibitors	17.4784	1.71297	0.433647	3.95014	7.81042e-05	0.0023952	Bacteria	Proteobacteria	Gammaproteobacteria	Pasteurellales	Pasteurellaceae
Veillonella	Proton-pump inhibitors	22.4733	2.03943	0.348346	5.8546	4.78162e-09	4.39909e-07	Bacteria	Firmicutes	Negativicutes	Selenomonadales	Veillonellaceae
Lactobacillus	Proton-pump inhibitors	5.71597	2.51782	0.57167	4.40431	1.06119e-05	0.00048815	Bacteria	Firmicutes	Bacilli	Lactobacillales	Lactobacillaceae
Haemophilus	Physically inactive	17.4784	-1.29225	0.337094	-3.83351	0.000126328	0.0058111	Bacteria	Proteobacteria	Gammaproteobacteria	Pasteurellales	Pasteurellaceae
Intestinibacter	Physically inactive	29.6642	-1.12918	0.313742	-3.59907	0.000319362	0.00979376	Bacteria	Firmicutes	Clostridia	Clostridiales	Peptostreptococcaceae
Sporobacter	Physically inactive	5.24666	-0.58289	0.18266	-3.19111	0.00141725	0.0260775	Bacteria	Firmicutes	Clostridia	Clostridiales	Ruminococcaceae
Oscillibacter	Physically inactive	765.277	-0.465184	0.1157	-4.0206	5.80508e-05	0.00534068	Bacteria	Firmicutes	Clostridia	Clostridiales	Ruminococcaceae
Collinsella	Physically inactive	41.8983	0.792928	0.22987	3.44946	0.000561701	0.0129191	Bacteria	Actinobacteria	Actinobacteria	Coriobacteriales	Coriobacteriaceae
Victivallis	SSRI	17.7892	-3.38375	1.00787	-3.35732	0.000787014	0.0434768	Bacteria	Lentisphaerae	Lentisphaeria	Victivallales	Victivallaceae
Anaerostipes	SSRI	60.984	1.67744	0.507336	3.30637	0.000945147	0.0434768	Bacteria	Firmicutes	Clostridia	Clostridiales	Lachnospiraceae
Roseburia	Age	1991.18	-0.0318985	0.00893457	-3.57024	0.00035666	0.0328127	Bacteria	Firmicutes	Clostridia	Clostridiales	Lachnospiraceae
Veillonella	Age	22.4733	0.0514805	0.0168716	3.05131	0.00227848	0.041924	Bacteria	Firmicutes	Negativicutes	Selenomonadales	Veillonellaceae
Victivallis	Age	17.7892	0.0739699	0.0235167	3.14543	0.00165846	0.0391396	Bacteria	Lentisphaerae	Lentisphaeria	Victivallales	Victivallaceae
Lactobacillus	Age	5.71597	0.0928784	0.027871	3.33244	0.000860881	0.0391396	Bacteria	Firmicutes	Bacilli	Lactobacillales	Lactobacillaceae
Methanobrevibacter	Age	12.0509	0.0993115	0.0316492	3.13788	0.00170172	0.0391396	Archaea	Euryarchaeota	Methanobacteria	Methanobacteriales	Methanobacteriaceae
Methanobrevibacter	Body mass index	12.0509	-0.163831	0.0471224	-3.47671	0.000507605	0.0155666	Archaea	Euryarchaeota	Methanobacteria	Methanobacteriales	Methanobacteriaceae
Victivallis	Body mass index	17.7892	-0.110208	0.0349292	-3.15518	0.00160397	0.0245942	Bacteria	Lentisphaerae	Lentisphaeria	Victivallales	Victivallaceae
Haemophilus	Body mass index	17.4784	-0.105233	0.0313313	-3.3587	0.0007831	0.0180113	Bacteria	Proteobacteria	Gammaproteobacteria	Pasteurellales	Pasteurellaceae
Oscillibacter	Body mass index	765.277	-0.0457831	0.0106301	-4.30692	1.65543e-05	0.000761499	Bacteria	Firmicutes	Clostridia	Clostridiales	Ruminococcaceae
Clostridium_XlVb	Body mass index	95.9345	0.105255	0.0148942	7.06686	1.58479e-12	1.458e-10	Bacteria	Firmicutes	Clostridia	Clostridiales	Lachnospiraceae
Lactococcus	Body mass index	1.70935	0.117997	0.0358515	3.29127	0.000997358	0.0183514	Bacteria	Firmicutes	Bacilli	Lactobacillales	Streptococcaceae
Veillonella	Constipation sum score	22.4733	-0.12675	0.0261673	-4.84384	1.27352e-06	1.95274e-05	Bacteria	Firmicutes	Negativicutes	Selenomonadales	Veillonellaceae
Haemophilus	Constipation sum score	17.4784	-0.0992872	0.0323294	-3.07111	0.00213262	0.0109	Bacteria	Proteobacteria	Gammaproteobacteria	Pasteurellales	Pasteurellaceae
Romboutsia	Constipation sum score	26.4542	-0.0876186	0.0249125	-3.51705	0.000436369	0.00250912	Bacteria	Firmicutes	Clostridia	Clostridiales	Peptostreptococcaceae
Clostridium_XlVb	Constipation sum score	95.9345	-0.0809919	0.0155386	-5.2123	1.86513e-07	3.43184e-06	Bacteria	Firmicutes	Clostridia	Clostridiales	Lachnospiraceae
Clostridium_XVIII	Constipation sum score	84.0701	-0.0550978	0.0146576	-3.759	0.000170595	0.00118226	Bacteria	Firmicutes	Erysipelotrichia	Erysipelotrichales	Erysipelotrichaceae
Clostridium_XlVa	Constipation sum score	889.956	-0.0500439	0.0112339	-4.45471	8.40078e-06	9.66089e-05	Bacteria	Firmicutes	Clostridia	Clostridiales	Lachnospiraceae
Roseburia	Constipation sum score	1991.18	-0.0482188	0.0136013	-3.54516	0.00039237	0.00240653	Bacteria	Firmicutes	Clostridia	Clostridiales	Lachnospiraceae
Butyricicoccus	Constipation sum score	129	-0.0410927	0.0105877	-3.88117	0.000103956	0.000879666	Bacteria	Firmicutes	Clostridia	Clostridiales	Ruminococcaceae
Sporobacter	Constipation sum score	5.24666	0.0474489	0.0166612	2.84786	0.00440141	0.0213121	Bacteria	Firmicutes	Clostridia	Clostridiales	Ruminococcaceae
Oscillibacter	Constipation sum score	765.277	0.049292	0.0110043	4.47935	7.4871e-06	9.66089e-05	Bacteria	Firmicutes	Clostridia	Clostridiales	Ruminococcaceae
Alistipes	Constipation sum score	1015.27	0.0499872	0.0133453	3.74568	0.000179908	0.00118226	Bacteria	Bacteroidetes	Bacteroidia	Bacteroidales	Rikenellaceae
Holdemania	Constipation sum score	8.96398	0.0632078	0.0152634	4.14114	3.45578e-05	0.000353258	Bacteria	Firmicutes	Erysipelotrichia	Erysipelotrichales	Erysipelotrichaceae
Christensenella	Constipation sum score	4.89424	0.0693844	0.0178903	3.87833	0.000105178	0.000879666	Bacteria	Firmicutes	Clostridia	Clostridiales	Christensenellaceae
Anaerotruncus	Constipation sum score	6.84802	0.0964362	0.0172067	5.60457	2.08777e-08	6.4025e-07	Bacteria	Firmicutes	Clostridia	Clostridiales	Ruminococcaceae
Eggerthella	Constipation sum score	2.93792	0.114781	0.0332584	3.45118	0.000558137	0.00302051	Bacteria	Actinobacteria	Actinobacteria	Coriobacteriales	Coriobacteriaceae
Faecalicoccus	Constipation sum score	9.67076	0.121434	0.0222728	5.45212	4.97735e-08	1.14479e-06	Bacteria	Firmicutes	Erysipelotrichia	Erysipelotrichales	Erysipelotrichaceae
Methanobrevibacter	Constipation sum score	12.0509	0.181282	0.0479271	3.78246	0.000155288	0.00118226	Archaea	Euryarchaeota	Methanobacteria	Methanobacteriales	Methanobacteriaceae
Eisenbergiella	Constipation sum score	14.5038	0.206878	0.03133	6.60319	4.0241e-11	2.48658e-09	Bacteria	Firmicutes	Clostridia	Clostridiales	Lachnospiraceae
Coprobacillus	Constipation sum score	7.83601	0.380721	0.0580428	6.55931	5.40561e-11	2.48658e-09	Bacteria	Firmicutes	Erysipelotrichia	Erysipelotrichales	Erysipelotrichaceae
Clostridium_IV	Antidiabetic drugs	639.895	-0.878218	0.240267	-3.65517	0.000257008	0.0118224	Bacteria	Firmicutes	Clostridia	Clostridiales	Ruminococcaceae
Ruminococcus2	Antidiabetic drugs	197.012	0.826214	0.217838	3.79279	0.000148962	0.0118224	Bacteria	Firmicutes	Clostridia	Clostridiales	Lachnospiraceae
Clostridium_III	Urate lowering drugs	9.13002	-3.67284	0.870154	-4.22091	2.43313e-05	0.00223848	Bacteria	Firmicutes	Clostridia	Clostridiales	Ruminococcaceae

## Sheet: Table S2b. DA genus HvL
Supplemental Table 2b. Genus-level differential abundance analysis of high versus low fecal calprotectin groups. Only results with an FDR-corrected p-value<.05 are shown.														back to List of Tables
Genus	Covariate	Base mean	Log2 fold change	Log2 fold change SE	Stat	P-value	FDR-corrected p-value	Kingdom	Phylum	Class	Order	Family
Turicibacter	H vs L fecal calprotectin	6.4125	-3.81499	0.597483	-6.3851	1.71286e-10	3.89677e-09	Bacteria	Firmicutes	Erysipelotrichia	Erysipelotrichales	Erysipelotrichaceae
Peptococcus	H vs L fecal calprotectin	6.45649	-2.43079	0.584889	-4.15599	3.23887e-05	0.000421052	Bacteria	Firmicutes	Clostridia	Clostridiales	Peptococcaceae_1
Clostridium_XVIII	H vs L fecal calprotectin	83.8926	-1.15921	0.213636	-5.4261	5.76e-08	1.04832e-06	Bacteria	Firmicutes	Erysipelotrichia	Erysipelotrichales	Erysipelotrichaceae
Sporobacter	H vs L fecal calprotectin	5.13372	-0.743602	0.252186	-2.94862	0.00319194	0.0280258	Bacteria	Firmicutes	Clostridia	Clostridiales	Ruminococcaceae
Clostridium_XlVa	H vs L fecal calprotectin	850.806	-0.465943	0.159015	-2.93017	0.00338774	0.0280258	Bacteria	Firmicutes	Clostridia	Clostridiales	Lachnospiraceae
Blautia	H vs L fecal calprotectin	443.328	-0.36646	0.123454	-2.9684	0.00299358	0.0280258	Bacteria	Firmicutes	Clostridia	Clostridiales	Lachnospiraceae
Gemella	H vs L fecal calprotectin	0.443636	1.42891	0.493661	2.89451	0.00379749	0.0287976	Bacteria	Firmicutes	Bacilli	Bacillales	Bacillales_Incertae_Sedis_XI
Granulicatella	H vs L fecal calprotectin	0.744854	1.49702	0.411963	3.63386	0.000279207	0.00317598	Bacteria	Firmicutes	Bacilli	Lactobacillales	Carnobacteriaceae
Streptococcus	H vs L fecal calprotectin	65.8696	2.25876	0.252166	8.95744	3.32309e-19	3.02402e-17	Bacteria	Firmicutes	Bacilli	Lactobacillales	Streptococcaceae
Veillonella	H vs L fecal calprotectin	25.1413	2.36451	0.364434	6.48816	8.6889e-11	2.63563e-09	Bacteria	Firmicutes	Negativicutes	Selenomonadales	Veillonellaceae
Lactobacillus	H vs L fecal calprotectin	8.77834	2.94209	0.59713	4.92705	8.34787e-07	1.26609e-05	Bacteria	Firmicutes	Bacilli	Lactobacillales	Lactobacillaceae
Haemophilus	H vs L fecal calprotectin	22.6908	3.48489	0.45525	7.6549	1.93468e-14	8.8028e-13	Bacteria	Proteobacteria	Gammaproteobacteria	Pasteurellales	Pasteurellaceae
Veillonella	Proton-pump inhibitors	25.1413	1.87917	0.347859	5.40211	6.58608e-08	2.99667e-06	Bacteria	Firmicutes	Negativicutes	Selenomonadales	Veillonellaceae
Haemophilus	Proton-pump inhibitors	22.6908	1.97989	0.434734	4.55426	5.25714e-06	0.000159467	Bacteria	Proteobacteria	Gammaproteobacteria	Pasteurellales	Pasteurellaceae
Lactobacillus	Proton-pump inhibitors	8.77834	3.24647	0.569258	5.70299	1.17725e-08	1.0713e-06	Bacteria	Firmicutes	Bacilli	Lactobacillales	Lactobacillaceae
Enterococcus	Dark bread preferred	1.7202	2.4206	0.612996	3.94881	7.85413e-05	0.00714726	Bacteria	Firmicutes	Bacilli	Lactobacillales	Enterococcaceae
Clostridium_XlVb	NSAID	95.1998	-0.478243	0.155195	-3.08157	0.00205913	0.0468451	Bacteria	Firmicutes	Clostridia	Clostridiales	Lachnospiraceae
Clostridium_IV	NSAID	634.417	0.511471	0.14029	3.6458	0.000266559	0.0242569	Bacteria	Firmicutes	Clostridia	Clostridiales	Ruminococcaceae
Gordonibacter	NSAID	1.29641	1.13431	0.343626	3.30099	0.00096344	0.0292243	Bacteria	Actinobacteria	Actinobacteria	Coriobacteriales	Coriobacteriaceae
Coprobacillus	NSAID	7.51833	1.98894	0.585171	3.3989	0.000676574	0.0292243	Bacteria	Firmicutes	Erysipelotrichia	Erysipelotrichales	Erysipelotrichaceae
Oscillibacter	Body mass index	771.776	-0.0507777	0.0107233	-4.73526	2.18771e-06	9.95409e-05	Bacteria	Firmicutes	Clostridia	Clostridiales	Ruminococcaceae
Clostridium_XlVb	Body mass index	95.1998	0.107035	0.0146939	7.28435	3.23227e-13	2.94136e-11	Bacteria	Firmicutes	Clostridia	Clostridiales	Lachnospiraceae
Lactobacillus	Age	8.77834	0.0997278	0.0277338	3.59589	0.000323279	0.0294184	Bacteria	Firmicutes	Bacilli	Lactobacillales	Lactobacillaceae
Clostridium_XVIII	Any antibiotic drugs	83.8926	-0.860353	0.234653	-3.66649	0.000245901	0.0111885	Bacteria	Firmicutes	Erysipelotrichia	Erysipelotrichales	Erysipelotrichaceae
Veillonella	Any antibiotic drugs	25.1413	1.51289	0.400947	3.77329	0.000161107	0.0111885	Bacteria	Firmicutes	Negativicutes	Selenomonadales	Veillonellaceae
Sporobacter	Physically inactive	5.13372	-0.61719	0.184439	-3.34631	0.000818949	0.0248415	Bacteria	Firmicutes	Clostridia	Clostridiales	Ruminococcaceae
Oscillibacter	Physically inactive	771.776	-0.441543	0.118507	-3.72589	0.00019463	0.0104244	Bacteria	Firmicutes	Clostridia	Clostridiales	Ruminococcaceae
Bacteroides	Physically inactive	8531.24	0.330671	0.107149	3.08609	0.00202809	0.0369112	Bacteria	Bacteroidetes	Bacteroidia	Bacteroidales	Bacteroidaceae
Clostridium_XlVb	Physically inactive	95.1998	0.527427	0.162426	3.24719	0.00116552	0.0265155	Bacteria	Firmicutes	Clostridia	Clostridiales	Lachnospiraceae
Collinsella	Physically inactive	42.5113	0.851429	0.231081	3.68455	0.000229108	0.0104244	Bacteria	Actinobacteria	Actinobacteria	Coriobacteriales	Coriobacteriaceae
Veillonella	Constipation sum score	25.1413	-0.132274	0.0264512	-5.0007	5.71238e-07	1.271e-05	Bacteria	Firmicutes	Negativicutes	Selenomonadales	Veillonellaceae
Haemophilus	Constipation sum score	22.6908	-0.110771	0.0326669	-3.39093	0.000696562	0.00413293	Bacteria	Proteobacteria	Gammaproteobacteria	Pasteurellales	Pasteurellaceae
Clostridium_XlVb	Constipation sum score	95.1998	-0.0704916	0.015373	-4.58541	4.53097e-06	6.72094e-05	Bacteria	Firmicutes	Clostridia	Clostridiales	Lachnospiraceae
Roseburia	Constipation sum score	2006.65	-0.0605056	0.0133701	-4.52545	6.02667e-06	7.66248e-05	Bacteria	Firmicutes	Clostridia	Clostridiales	Lachnospiraceae
Coprococcus	Constipation sum score	761.744	-0.050138	0.0189188	-2.65017	0.00804517	0.035801	Bacteria	Firmicutes	Clostridia	Clostridiales	Lachnospiraceae
Clostridium_XVIII	Constipation sum score	83.8926	-0.0458623	0.0149306	-3.0717	0.00212842	0.0111429	Bacteria	Firmicutes	Erysipelotrichia	Erysipelotrichales	Erysipelotrichaceae
Clostridium_XlVa	Constipation sum score	850.806	-0.0442611	0.0111527	-3.96864	7.22852e-05	0.000643338	Bacteria	Firmicutes	Clostridia	Clostridiales	Lachnospiraceae
Butyricicoccus	Constipation sum score	130.489	-0.0371693	0.0107504	-3.45749	0.000545235	0.00373054	Bacteria	Firmicutes	Clostridia	Clostridiales	Ruminococcaceae
Ruminococcus2	Constipation sum score	198.351	0.0345654	0.0120383	2.87129	0.00408802	0.020213	Bacteria	Firmicutes	Clostridia	Clostridiales	Lachnospiraceae
Sporobacter	Constipation sum score	5.13372	0.042299	0.0164811	2.56651	0.0102727	0.0415575	Bacteria	Firmicutes	Clostridia	Clostridiales	Ruminococcaceae
Oscillibacter	Constipation sum score	771.776	0.0430553	0.0111445	3.86337	0.000111834	0.000904843	Bacteria	Firmicutes	Clostridia	Clostridiales	Ruminococcaceae
Anaerostipes	Constipation sum score	58.4058	0.0479506	0.0183003	2.62021	0.00878748	0.0372422	Bacteria	Firmicutes	Clostridia	Clostridiales	Lachnospiraceae
Alistipes	Constipation sum score	998.373	0.0592306	0.0131854	4.49214	7.05116e-06	7.84441e-05	Bacteria	Bacteroidetes	Bacteroidia	Bacteroidales	Rikenellaceae
Christensenella	Constipation sum score	4.81551	0.0619661	0.0185143	3.34693	0.000817115	0.0045452	Bacteria	Firmicutes	Clostridia	Clostridiales	Christensenellaceae
Holdemania	Constipation sum score	8.6798	0.0663197	0.0148926	4.4532	8.46007e-06	8.36607e-05	Bacteria	Firmicutes	Erysipelotrichia	Erysipelotrichales	Erysipelotrichaceae
Anaerotruncus	Constipation sum score	6.77239	0.0819256	0.0173458	4.72306	2.32317e-06	4.13525e-05	Bacteria	Firmicutes	Clostridia	Clostridiales	Ruminococcaceae
Eggerthella	Constipation sum score	2.90378	0.126029	0.0341322	3.69239	0.000222157	0.00164767	Bacteria	Actinobacteria	Actinobacteria	Coriobacteriales	Coriobacteriaceae
Faecalicoccus	Constipation sum score	10.5074	0.131137	0.0232462	5.6412	1.68869e-08	5.00977e-07	Bacteria	Firmicutes	Erysipelotrichia	Erysipelotrichales	Erysipelotrichaceae
Ethanoligenens	Constipation sum score	0.815403	0.160554	0.0571655	2.80858	0.00497605	0.0233089	Bacteria	Firmicutes	Clostridia	Clostridiales	Ruminococcaceae
Methanobrevibacter	Constipation sum score	12.1735	0.165641	0.0481847	3.43763	0.000586827	0.00373054	Archaea	Euryarchaeota	Methanobacteria	Methanobacteriales	Methanobacteriaceae
Eisenbergiella	Constipation sum score	12.5818	0.208046	0.0323205	6.43697	1.21884e-10	5.42386e-09	Bacteria	Firmicutes	Clostridia	Clostridiales	Lachnospiraceae
Coprobacillus	Constipation sum score	7.51833	0.380403	0.0574577	6.62058	3.57799e-11	3.18441e-09	Bacteria	Firmicutes	Erysipelotrichia	Erysipelotrichales	Erysipelotrichaceae
Clostridium_IV	Antidiabetic drugs	634.417	-0.902098	0.232902	-3.8733	0.000107372	0.00325695	Bacteria	Firmicutes	Clostridia	Clostridiales	Ruminococcaceae
Clostridium_XVIII	Antidiabetic drugs	83.8926	-0.811098	0.251604	-3.22371	0.00126543	0.0281028	Bacteria	Firmicutes	Erysipelotrichia	Erysipelotrichales	Erysipelotrichaceae
Fusicatenibacter	Antidiabetic drugs	269.117	-0.75962	0.239911	-3.16626	0.00154411	0.0281028	Bacteria	Firmicutes	Clostridia	Clostridiales	Lachnospiraceae
Ruminococcus2	Antidiabetic drugs	198.351	0.919744	0.202201	4.54867	5.39861e-06	0.000491274	Bacteria	Firmicutes	Clostridia	Clostridiales	Lachnospiraceae
Anaerostipes	Antidiabetic drugs	58.4058	1.19715	0.30734	3.89521	9.81138e-05	0.00325695	Bacteria	Firmicutes	Clostridia	Clostridiales	Lachnospiraceae

## Sheet: Table S2c. DA genus HvsM
Supplemental Table 2c. Genus-level differential abundance analysis of high versus moderate fecal calprotectin groups. Only results with an FDR-corrected p-value<.05 are shown.														back to List of Tables
Genus	Covariate	Base mean	Log2 fold change	Log2 fold change SE	Stat	P-value	FDR-corrected p-value	Kingdom	Phylum	Class	Order	Family
Streptococcus	H vs M fecal calprotectin	186.399	1.24447	0.331026	3.75943	0.000170301	0.00776942	Bacteria	Firmicutes	Bacilli	Lactobacillales	Streptococcaceae
Lactobacillus	H vs M fecal calprotectin	24.3492	2.89964	0.684911	4.2336	2.2998e-05	0.00227681	Bacteria	Firmicutes	Bacilli	Lactobacillales	Lactobacillaceae
Cloacibacillus	H vs M fecal calprotectin	4.86747	6.90659	1.87802	3.6776	0.000235437	0.00776942	Bacteria	Synergistetes	Synergistia	Synergistales	Synergistaceae
Klebsiella	Dietary supplement	243.018	-4.23281	1.21864	-3.47339	0.000513928	0.0472843	Bacteria	Proteobacteria	Gammaproteobacteria	Enterobacteriales	Enterobacteriaceae
Anaerostipes	Dietary supplement	54.7101	1.50698	0.456191	3.30339	0.000955238	0.0472843	Bacteria	Firmicutes	Clostridia	Clostridiales	Lachnospiraceae
Acidaminococcus	Asthma	29.8857	-22.8664	3.34223	-6.84166	7.82795e-12	7.74967e-10	Bacteria	Firmicutes	Negativicutes	Selenomonadales	Acidaminococcaceae
Anaerotruncus	Asthma	7.38978	2.46026	0.715604	3.43802	0.000585992	0.0145033	Bacteria	Firmicutes	Clostridia	Clostridiales	Ruminococcaceae
Peptococcus	Asthma	4.60545	8.46418	2.16095	3.91687	8.97043e-05	0.00296024	Bacteria	Firmicutes	Clostridia	Clostridiales	Peptococcaceae_1
Alloprevotella	Asthma	59.0884	19.7009	5.028	3.91823	8.92e-05	0.00296024	Bacteria	Bacteroidetes	Bacteroidia	Bacteroidales	Prevotellaceae
Alloprevotella	Cortisone drugs	59.0884	-30	5.50372	-5.45086	5.01271e-08	4.96258e-06	Bacteria	Bacteroidetes	Bacteroidia	Bacteroidales	Prevotellaceae
Megasphaera	Cortisone drugs	27.8945	-18.2802	3.72664	-4.90526	9.33015e-07	4.61843e-05	Bacteria	Firmicutes	Negativicutes	Selenomonadales	Veillonellaceae
Porphyromonas	Cortisone drugs	0.754767	-16.1549	4.22598	-3.82277	0.000131963	0.00435479	Bacteria	Bacteroidetes	Bacteroidia	Bacteroidales	Porphyromonadaceae
Holdemanella	Cortisone drugs	101.754	-8.95379	2.44155	-3.66726	0.000245168	0.00606791	Bacteria	Firmicutes	Erysipelotrichia	Erysipelotrichales	Erysipelotrichaceae
Peptococcus	Cortisone drugs	4.60545	-8.29351	2.39039	-3.46952	0.000521385	0.0103234	Bacteria	Firmicutes	Clostridia	Clostridiales	Peptococcaceae_1
Prevotella	Cortisone drugs	2021.46	-5.76351	1.97146	-2.92348	0.00346146	0.0489549	Bacteria	Bacteroidetes	Bacteroidia	Bacteroidales	Prevotellaceae
Pseudoflavonifractor	Cortisone drugs	10.9274	-3.47751	1.05969	-3.28162	0.00103213	0.0170301	Bacteria	Firmicutes	Clostridia	Clostridiales	Ruminococcaceae
Catenibacterium	Any antibiotic drugs	10.3957	-26.9284	4.13955	-6.50516	7.76096e-11	3.84168e-09	Bacteria	Firmicutes	Erysipelotrichia	Erysipelotrichales	Erysipelotrichaceae
Alloprevotella	Any antibiotic drugs	59.0884	-22.2233	5.10964	-4.34929	1.36577e-05	0.000270422	Bacteria	Bacteroidetes	Bacteroidia	Bacteroidales	Prevotellaceae
Desulfovibrio	Any antibiotic drugs	62.3128	-18.9612	2.64397	-7.17151	7.41743e-13	7.34325e-11	Bacteria	Proteobacteria	Deltaproteobacteria	Desulfovibrionales	Desulfovibrionaceae
Raoultella	Any antibiotic drugs	18.3398	-18.9317	3.91966	-4.82995	1.36566e-06	3.38001e-05	Bacteria	Proteobacteria	Gammaproteobacteria	Enterobacteriales	Enterobacteriaceae
Peptococcus	Any antibiotic drugs	4.60545	-13.3403	2.28468	-5.83903	5.25043e-09	1.73264e-07	Bacteria	Firmicutes	Clostridia	Clostridiales	Peptococcaceae_1
Clostridium_XVIII	Any antibiotic drugs	46.6299	-1.70899	0.571551	-2.99009	0.00278896	0.0460178	Bacteria	Firmicutes	Erysipelotrichia	Erysipelotrichales	Erysipelotrichaceae
Alloprevotella	Physically inactive	59.0884	-8.31432	2.6041	-3.19279	0.00140907	0.0174373	Bacteria	Bacteroidetes	Bacteroidia	Bacteroidales	Prevotellaceae
Pseudomonas	Physically inactive	0.885093	-6.46142	1.5188	-4.25429	2.0971e-05	0.00207613	Bacteria	Proteobacteria	Gammaproteobacteria	Pseudomonadales	Pseudomonadaceae
Cloacibacillus	Physically inactive	4.86747	-6.40532	1.9433	-3.29611	0.000980342	0.015759	Bacteria	Synergistetes	Synergistia	Synergistales	Synergistaceae
Anaerotruncus	Physically inactive	7.38978	-1.48253	0.386192	-3.83883	0.00012362	0.00407945	Bacteria	Firmicutes	Clostridia	Clostridiales	Ruminococcaceae
Sporobacter	Physically inactive	3.92876	-1.24785	0.418804	-2.97955	0.00288671	0.0285784	Bacteria	Firmicutes	Clostridia	Clostridiales	Ruminococcaceae
Clostridium_IV	Physically inactive	611.737	-0.89071	0.295984	-3.00932	0.00261832	0.0285784	Bacteria	Firmicutes	Clostridia	Clostridiales	Ruminococcaceae
Escherichia/Shigella	Physically inactive	707.41	2.42327	0.733199	3.30507	0.000949536	0.015759	Bacteria	Proteobacteria	Gammaproteobacteria	Enterobacteriales	Enterobacteriaceae
Fusobacterium	Physically inactive	29.8449	2.89936	0.991063	2.9255	0.003439	0.029608	Bacteria	Fusobacteria	Fusobacteriia	Fusobacteriales	Fusobacteriaceae
Klebsiella	Physically inactive	243.018	4.22312	1.09985	3.83971	0.000123179	0.00407945	Bacteria	Proteobacteria	Gammaproteobacteria	Enterobacteriales	Enterobacteriaceae
Peptoniphilus	Physically inactive	4.62768	5.4275	1.86371	2.91221	0.00358884	0.029608	Bacteria	Firmicutes	Clostridia	Clostridiales	Peptoniphilaceae
Megasphaera	Physically inactive	27.8945	5.71363	1.73503	3.2931	0.000990905	0.015759	Bacteria	Firmicutes	Negativicutes	Selenomonadales	Veillonellaceae
Parvimonas	Physically inactive	6.22021	5.71814	1.75405	3.25996	0.00111427	0.015759	Bacteria	Firmicutes	Clostridia	Clostridiales	Clostridiales_Incertae_Sedis_XI
Faecalicoccus	Constipation sum score	12.0135	0.280227	0.0643694	4.35342	1.34033e-05	0.00132692	Bacteria	Firmicutes	Erysipelotrichia	Erysipelotrichales	Erysipelotrichaceae
Ezakiella	Antidiabetic drugs	0.28343	-16.3419	2.72134	-6.0051	1.91218e-09	1.89306e-07	Bacteria	Firmicutes	Clostridia	Clostridiales	Clostridiales_Incertae_Sedis_XI
Haemophilus	Antidiabetic drugs	55.1229	-3.85722	0.993924	-3.88079	0.000104116	0.00515372	Bacteria	Proteobacteria	Gammaproteobacteria	Pasteurellales	Pasteurellaceae
Akkermansia	Antidiabetic drugs	242.144	3.4237	1.07335	3.18973	0.00142407	0.0352458	Bacteria	Verrucomicrobia	Verrucomicrobiae	Verrucomicrobiales	Verrucomicrobiaceae
Coprobacillus	Antidiabetic drugs	6.48364	4.9229	1.4438	3.40967	0.00065042	0.0214639	Bacteria	Firmicutes	Erysipelotrichia	Erysipelotrichales	Erysipelotrichaceae
Peptoniphilus	Urate lowering drugs	4.62768	-14.5692	3.0031	-4.85139	1.22602e-06	0.000121376	Bacteria	Firmicutes	Clostridia	Clostridiales	Peptoniphilaceae
Klebsiella	Any antihypertensive drugs	243.018	5.17766	1.03668	4.99447	5.89965e-07	5.84065e-05	Bacteria	Proteobacteria	Gammaproteobacteria	Enterobacteriales	Enterobacteriaceae

## Sheet: Table S3. DA pwy HvL
Supplemental Table 3. Differential abundance analysis of functional pathways between high versus low fecal calprotectin groups accounting for covariates. Only results for calprotectin with a nominal p-value<.05 are shown.									back to List of Tables
Class	Pathway	Covariate	Base mean	Log2 fold change	Log2 fold change SE	Stat	P-value
Amino Acid Biosynthesis	ARGSYNBSUB-PWY	H vs L fecal calprotectin	22476.3	-0.0650636	0.033001	-1.97157	0.0486593
Carbohydrate Biosynthesis	COLANSYN-PWY	H vs L fecal calprotectin	14904.8	-0.0811836	0.0378513	-2.1448	0.0319685
Carboxylic Acid Degradation	GLUCARDEG-PWY	H vs L fecal calprotectin	399.837	0.423579	0.214057	1.97881	0.0478375
Fermentation to Short-Chain Fatty Acids	P461-PWY	H vs L fecal calprotectin	912.643	0.330722	0.16793	1.9694	0.0489075
Fermentation to Short-Chain Fatty Acids	P124-PWY	H vs L fecal calprotectin	5879.92	-0.229669	0.112829	-2.03555	0.0417958
Fermentation to Short-Chain Fatty Acids	P122-PWY	H vs L fecal calprotectin	4427.24	-0.259832	0.0989184	-2.62673	0.00862093
Glycolysis	P341-PWY	H vs L fecal calprotectin	26.953	0.95093	0.375385	2.53321	0.0113022
Nucleoside and Nucleotide Biosynthesis	PWY-7187	H vs L fecal calprotectin	14851.6	-0.0646261	0.031355	-2.06111	0.0392926
Nucleoside and Nucleotide Biosynthesis	PWY0-166	H vs L fecal calprotectin	14768.3	-0.0688755	0.0324974	-2.11941	0.0340555
Sugar Degradation	FUCCAT-PWY	H vs L fecal calprotectin	2627.53	-0.203001	0.0983531	-2.064	0.0390176
Superpathway	FUC-RHAMCAT-PWY	H vs L fecal calprotectin	4361.25	-0.184998	0.0760108	-2.43384	0.0149398

## Sheet: Table S4. Alpha div
Supplemental Table 4. Genus-level alpha diversity multiple regression results for each group comparison (Shannon and inverse Simpson). No significant difference was observed between fecal calprotectin groups for any comparison.									back to List of Tables
		Shannon			Inverse Simpson
	Variable	Regression coefficient	R squared	P-value	Regression coefficient	R squared	P-value
Moderate vs Low
	(Intercept)	2.208	0.073	2.22517e-37	5.327	0.065	<0.001
	Physically inactive	-0.114	-	0.00055201	-0.966	-	0.000529182
	Age	0.005	-	0.014593	0.039	-	0.0236688
	Any antibiotic drugs	-0.118	-	0.0249235	-0.511	-	0.250776
	Urate lowering drugs	-0.109	-	0.0733781	-1.059	-	0.0406503
	SSRI	-0.142	-	0.0996357	-0.819	-	0.262312
	Arthritis	0.05	-	0.105012	0.374	-	0.154524
	Class 3 antiarrhythmic drugs	-0.247	-	0.172534	-1.634	-	0.287194
	Body mass index	-0.004	-	0.190062	-0.033	-	0.195094
	Any antihypertensive drugs	-0.025	-	0.340328	-0.238	-	0.287351
	Antidiabetic drugs	-0.045	-	0.407407	-0.282	-	0.542136
	High fecal calprotectin	-0.031	-	0.495223	-0.258	-	0.497859
	Cortisone drugs	-0.051	-	0.503335	-0.63	-	0.325664
	Beta2 mimetic drugs	0.051	-	0.553713	0.423	-	0.563424
	NDRI	0.077	-	0.578541	0.329	-	0.777589
	Dietary supplement	-0.012	-	0.661174	-0.106	-	0.65257
	Constipation sum score	0.001	-	0.714372	-0.001	-	0.965474
	Any antidepressant drugs	0.023	-	0.726371	0.02	-	0.970001
	Tricyclic drugs	-0.013	-	0.889629	-0.317	-	0.696956
	Proton-pump inhibitors	-0.001	-	0.988409	0.1	-	0.781411
High vs Low
	(Intercept)	2.217	0.07	5.18757e-39	5.792	0.061	<0.001
	Physically inactive	-0.116	-	0.000424174	-1.008	-	<0.001
	NSAID	0.088	-	0.0051979	0.602	-	0.0232365
	Age	0.005	-	0.0206397	0.031	-	0.0670557
	Any antibiotic drugs	-0.098	-	0.0426335	-0.399	-	0.329103
	Antidiabetic drugs	-0.096	-	0.0635482	-0.56	-	0.20241
	Heart attack	-0.115	-	0.0637443	-0.843	-	0.107633
	Any antihypertensive drugs	-0.046	-	0.0854164	-0.393	-	0.0795903
	Body mass index	-0.004	-	0.226257	-0.033	-	0.183792
	Urate lowering drugs	-0.067	-	0.286218	-0.714	-	0.177624
	High fecal calprotectin	0.033	-	0.450664	-0.053	-	0.885997
	Dark bread preferred	0.012	-	0.616976	0.195	-	0.349222
	Proton-pump inhibitors	0.019	-	0.652037	0.268	-	0.449673
	Constipation sum score	0	-	0.959236	-0.015	-	0.566016
High vs Moderate
	(Intercept)	2.349	0.125	1.44026e-65	6.474	0.073	<0.001
	Any antihypertensive drugs	0.152	-	0.0110024	0.837	-	0.0755806
	Physically inactive	-0.123	-	0.0531942	-0.589	-	0.239467
	Urate lowering drugs	-0.189	-	0.0619253	-1.045	-	0.191976
	Cortisone drugs	-0.163	-	0.22121	-1.125	-	0.288032
	Asthma	0.14	-	0.251793	0.583	-	0.548056
	Constipation sum score	-0.008	-	0.324859	-0.065	-	0.323976
	Antidiabetic drugs	-0.091	-	0.371912	-0.802	-	0.319365
	High fecal calprotectin	0.045	-	0.457549	0.047	-	0.923216
	Any antibiotic drugs	0.052	-	0.672622	0.338	-	0.729196
	Dietary supplement	0.028	-	0.685578	-0.084	-	0.878839

## Sheet: Table S5. Beta div
Supplemental Table 5. Genus-level beta diversity (Bray-Curtis) ADONIS results for each group comparison. No significant difference was observed between fecal calprotectin groups for any comparison.						back to List of Tables
	Variable	Regression coefficient	R squared	P-value
Moderate vs Low
	Physically inactive	0.642	0.009	0.001
	Constipation sum score	0.557	0.008	0.001
	Age	0.304	0.004	0.013
	Urate lowering drugs	0.262	0.004	0.027
	Antidiabetic drugs	0.2	0.003	0.075
	Body mass index	0.186	0.003	0.087
	Class 3 antiarrhythmic drugs	0.19	0.003	0.106
	SSRI	0.162	0.002	0.166
	Proton-pump inhibitors	0.143	0.002	0.216
	Any antidepressant drugs	0.144	0.002	0.227
	Arthritis	0.133	0.002	0.281
	Cortisone drugs	0.12	0.002	0.368
	NDRI	0.102	0.001	0.501
	Any antibiotic drugs	0.088	0.001	0.623
	Any antihypertensive drugs	0.084	0.001	0.653
	Tricyclic drugs	0.083	0.001	0.686
	High fecal calprotectin	0.071	0.001	0.778
	Beta2 mimetic drugs	0.069	0.001	0.807
	Dietary supplement	0.049	0.001	0.941
High vs Low
	Physically inactive	0.55	0.008	0.001
	Constipation sum score	0.622	0.008	0.001
	Antidiabetic drugs	0.324	0.004	0.007
	NSAID	0.238	0.003	0.022
	Age	0.239	0.003	0.033
	Body mass index	0.232	0.003	0.034
	High fecal calprotectin	0.184	0.003	0.096
	Any antibiotic drugs	0.138	0.002	0.238
	Urate lowering drugs	0.14	0.002	0.238
	Any antihypertensive drugs	0.122	0.002	0.317
	Dark bread preferred	0.112	0.002	0.411
	Heart attack	0.102	0.001	0.459
	Proton-pump inhibitors	0.09	0.001	0.578
High vs Moderate
	Antidiabetic drugs	0.301	0.02	0.013
	Constipation sum score	0.288	0.019	0.024
	Any antihypertensive drugs	0.195	0.013	0.084
	Urate lowering drugs	0.205	0.014	0.091
	Physically inactive	0.196	0.013	0.094
	Cortisone drugs	0.186	0.012	0.13
	Dietary supplement	0.168	0.011	0.174
	Any antibiotic drugs	0.098	0.007	0.571
	High fecal calprotectin	0.071	0.005	0.826
	Asthma	0.06	0.004	0.894

## Sheet: Table S6. Infl markers
Supplemental Table 6. Inflammation markers as a response variable in a multiple regression analysis with potential confounders as predictors. All those with unadjusted p<.05 shown.						back to List of Tables
	Variable	Regression coefficient	P-value	FDR-corrected p-value
Moderate vs Low
	SCF	-0.129	0.0101009	0.836505
	IL7	0.18	0.027061	0.836505
	MCP-1	-0.138	0.038113	0.836505
High vs Low
	IL-17C	0.411	0.000385132	0.0354322
	CCL19	0.417	0.00102098	0.046965
	CCL20	0.43	0.00655618	0.201056
	IL6	0.208	0.0440598	0.777259
High vs Moderate
	IL-17C	0.401	0.0225972	0.80281
	IL-15RA	0.118	0.0341217	0.80281
	TNFRSF9	0.179	0.0492154	0.80281

[truncated: 1 more sheets: Table S7. Metabolites]
